# Supplementary material for: Leveraging machine learning to unravel the impact of cadmium stress on goji berry micropropagation
Source: PLoS One. 2024 Jun 13;19(6):e0305111. doi: 10.1371/journal.pone.0305111 (PMC11175477; doi:10.1371/journal.pone.0305111)
Supplement: S1 Data — (XLSX) [file pone.0305111.s001.xlsx]

## Sheet: Sayfa1
Genotype	Cadmium Concentrations (µM)	Multiplication rate	Shoot height (cm)	Rooting rate (%)	Root length (cm)	Numbers of root per plant
NQ1	0	6.73	5.2	0	0	0
NQ1	0	6	5.4	100	5.2	4
NQ1	0	7	5.6	100	4.8	5
NQ1	0	7	4.8	100	4.9	4
NQ1	0	7.2	5.7	100	4	5
NQ1	0	11	7.1	100	4.7	5
NQ1	0	6.8	6.2	100	4.6	4
NQ1	0	8	6	100	4.2	5
NQ1	0	7	5.4	100	4.5	6
NQ1	0	7.4	5.1	100	4.9	5
NQ1	100	6.4	5.9	100	4.6	4
NQ1	100	6.2	5.6	100	4.3	5
NQ1	100	7	4.8	100	4.5	4
NQ1	100	6.8	4.9	100	4.3	4
NQ1	100	6	4.7	100	4.1	3
NQ1	100	7.2	5.2	0	0	0
NQ1	100	7.6	5.7	100	4	3
NQ1	100	7.1	4.3	0	0	0
NQ1	100	6.9	4.6	100	4	4
NQ1	100	6	5.1	100	4.2	3
NQ1	200	6.4	5.3	100	4	4
NQ1	200	6.2	4.1	100	3.9	3
NQ1	200	5.4	4.3	100	4.1	4
NQ1	200	6.3	5.7	100	3.5	3
NQ1	200	6	3.9	100	3.9	3
NQ1	200	6.8	4.5	100	3.6	4
NQ1	200	6.9	3.8	0	0	0
NQ1	200	7.1	3.6	0	0	0
NQ1	200	6.4	4.1	100	3.5	3
NQ1	200	6.2	3.6	100	3.9	3
NQ1	300	4	3.2	0	0	0
NQ1	300	6	3.1	0	0	0
NQ1	300	5.4	4.2	100	3.6	3
NQ1	300	5.1	2.9	100	3.7	4
NQ1	300	7	2.5	100	3.2	3
NQ1	300	6.2	3.9	100	3.5	3
NQ1	300	6	3.7	0	0	0
NQ1	300	6.5	3.1	0	0	0
NQ1	300	6.1	2.1	100	3.5	3
NQ1	300	6.2	3.5	100	3.2	3
NQ1	400	2	2.9	0	0	0
NQ1	400	3	2.5	0	0	0
NQ1	400	3.2	2.6	0	0	0
NQ1	400	4.1	2.8	0	0	0
NQ1	400	3	2.7	100	3.1	2
NQ1	400	3.6	3.1	100	2.9	3
NQ1	400	3.4	3	0	0	0
NQ1	400	4	2.1	0	0	0
NQ1	400	4.2	2.2	100	3.5	3
NQ1	400	3.8	2.4	100	3.2	3
NQ1	500	1.9	1.9	0	0	0
NQ1	500	2.1	2.2	0	0	0
NQ1	500	1.7	1.8	0	0	0
NQ1	500	2.6	1.6	0	0	0
NQ1	500	2	1.7	100	2.5	2
NQ1	500	1.9	1.9	0	0	0
NQ1	500	1.8	2	0	0	0
NQ1	500	2.1	2.3	0	0	0
NQ1	500	2.2	1.4	0	0	0
NQ1	500	3	1.6	0	0	0
NQ7	0	7.4	4.8	100	5.2	4
NQ7	0	6.2	5.2	100	5.1	5
NQ7	0	7.1	4.9	100	4.5	4
NQ7	0	6.9	4.3	100	3.9	5
NQ7	0	6.8	5.6	100	4.5	6
NQ7	0	6.9	6.1	100	5.2	4
NQ7	0	7.2	5.4	100	4.1	5
NQ7	0	8.6	7.1	100	5.9	5
NQ7	0	6.9	6	100	4.8	4
NQ7	0	7.8	6.2	100	5.1	6
NQ7	100	6.3	5.5	100	4	5
NQ7	100	7.1	5.8	100	4.5	5
NQ7	100	6.9	5.1	100	4.9	5
NQ7	100	6.7	5	100	4.5	4
NQ7	100	6.6	4.5	100	4.3	5
NQ7	100	7.1	5.1	100	4.2	5
NQ7	100	6.9	5.2	100	4.6	6
NQ7	100	7.4	4.2	100	4.2	4
NQ7	100	7.1	4.9	0	0	0
NQ7	100	7.2	5.3	100	4.1	5
NQ7	200	6.3	4.8	100	3.9	3
NQ7	200	6.8	3.9	100	3.5	4
NQ7	200	6.5	3.9	100	3.6	3
NQ7	200	6.9	5.2	100	3.8	5
NQ7	200	6.1	4.1	100	3.5	4
NQ7	200	6.3	4.6	100	3.8	5
NQ7	200	6.9	4.1	100	3.9	3
NQ7	200	6.9	3.9	0	0	0
NQ7	200	6.2	3.7	0	0	0
NQ7	200	6.1	3.5	0	0	0
NQ7	300	4.1	3.6	0	0	0
NQ7	300	5.2	3.3	0	0	0
NQ7	300	5.3	4.1	0	0	0
NQ7	300	5.2	3.1	100	3.5	4
NQ7	300	6.5	2.9	100	3	3
NQ7	300	6.1	2.8	100	2.5	2
NQ7	300	5.9	3.5	100	2	3
NQ7	300	5.8	3.3	0	0	0
NQ7	300	5.2	2.5	0	0	0
NQ7	300	5.9	2.9	0	0	0
NQ7	400	3	3.1	0	0	0
NQ7	400	3.1	3.1	0	0	0
NQ7	400	3.2	2.4	0	0	0
NQ7	400	3.9	2.6	0	0	0
NQ7	400	3.6	2.9	100	2.5	3
NQ7	400	3.1	2.7	100	2.2	4
NQ7	400	3.2	2.8	0	0	0
NQ7	400	3.6	3.2	0	0	0
NQ7	400	3.9	2.1	100	1.8	3
NQ7	400	3.5	2.6	0	0	0
NQ7	500	2	2.1	0	0	0
NQ7	500	2.2	2.1	0	0	0
NQ7	500	1.9	2.2	0	0	0
NQ7	500	2.4	1.9	0	0	0
NQ7	500	2.2	2.2	0	0	0
NQ7	500	2.4	2.1	0	0	0
NQ7	500	1.6	1.9	0	0	0
NQ7	500	1.6	2.1	0	0	0
NQ7	500	2.1	1.9	0	0	0
NQ7	500	2.6	1.8	0	0	0
ERU	0	8	4.9	0	0	0
ERU	0	7.1	5.1	0	0	0
ERU	0	7.4	4.4	100	4.2	5
ERU	0	7.3	4.6	100	4.4	6
ERU	0	7.6	5.2	100	4.9	4
ERU	0	7.1	5.3	100	4	5
ERU	0	7.4	5.7	100	5.1	4
ERU	0	9.1	4.5	100	4.6	5
ERU	0	7	5.6	100	4.1	6
ERU	0	8.3	7.1	100	6.2	4
ERU	100	7	5.8	100	5.3	3
ERU	100	7.4	5.8	0	0	0
ERU	100	7	5.5	0	0	0
ERU	100	7.3	5.2	100	5.1	4
ERU	100	7.1	4.6	100	4.2	5
ERU	100	7.2	4.9	100	4.1	4
ERU	100	7.6	5.1	100	4.8	3
ERU	100	7.4	4.2	100	4.3	3
ERU	100	6.9	5	0	0	0
ERU	100	7.4	5.2	100	4.1	5
ERU	200	7.1	4.7	0	0	0
ERU	200	6.9	3.5	100	3.8	3
ERU	200	6.8	3.6	100	3.1	4
ERU	200	7	5.1	0	0	0
ERU	200	6.5	4.5	100	4.1	3
ERU	200	6.7	4	100	3.1	4
ERU	200	7.8	4.1	100	3.4	2
ERU	200	6.5	3.5	0	0	0
ERU	200	6.1	3.6	0	0	0
ERU	200	6.8	3.5	0	0	0
ERU	300	5	3.9	0	0	0
ERU	300	5.2	3.5	0	0	0
ERU	300	5.6	3.6	0	0	0
ERU	300	5.7	3	100	2.1	3
ERU	300	6	3.1	0	0	0
ERU	300	5.9	2.9	100	2.4	3
ERU	300	6.1	3	100	2.5	3
ERU	300	5.7	2.8	0	0	0
ERU	300	5	2.8	0	0	0
ERU	300	5.2	3.1	0	0	0
ERU	400	3.1	2.7	0	0	0
ERU	400	3.2	2.9	0	0	0
ERU	400	3.6	2.1	0	0	0
ERU	400	4.2	2.2	0	0	0
ERU	400	3.5	2.5	100	1.8	3
ERU	400	3	2.4	0	0	0
ERU	400	4	2.1	0	0	0
ERU	400	3.5	2.9	0	0	0
ERU	400	3.4	1.8	100	1.5	2
ERU	400	4	1.5	0	0	0
ERU	500	3	1.9	0	0	0
ERU	500	3.3	1.6	0	0	0
ERU	500	2	1.5	0	0	0
ERU	500	3	1.9	0	0	0
ERU	500	3.3	1.8	0	0	0
ERU	500	3.3	2.2	0	0	0
ERU	500	2	1.7	0	0	0
ERU	500	1.9	1.5	0	0	0
ERU	500	2	1.6	0	0	0
ERU	500	1.8	1.7	0	0	0
